# Supplementary material for: Detection of Germline Variants in 450 Breast/Ovarian Cancer Families with a Multi-Gene Panel Including Coding and Regulatory Regions
Source: Int J Mol Sci. 2021 Jul 19;22(14):7693. doi: 10.3390/ijms22147693 (PMC8305371; doi:10.3390/ijms22147693)
Supplement: Supplementary file 1 [file ijms-22-07693-s001.zip]

Archive with 1 entries (1 files):
- ijms-1277723-supplementary.pdf
